# Supplementary material for: The larvae of Sericostoma bergeri Malicky, 1973 and Sericostoma herakles Malicky, 1999 (Trichoptera, Sericostomatidae)
Source: Zookeys. 2017 Sep 5;(695):123–33. doi: 10.3897/zookeys.695.14531 (PMC5673838; doi:10.3897/zookeys.695.14531)
Supplement: XML Treatment for Sericostoma bergeri [file zookeys.695.14531-treatment1.xml]

<!DOCTYPE tp:taxon-treatment
  PUBLIC "-//TaxonX//DTD Taxonomic Treatment Publishing DTD v0 20100105//EN" "tax-treatment-NSO.dtd">
<tp:taxon-treatment xmlns:tp="http://www.plazi.org/taxpub"><tp:treatment-meta><kwd-group><label>Taxon classification</label><kwd><named-content xmlns:xlink="http://www.w3.org/1999/xlink" content-type="kingdom">Animalia</named-content></kwd><kwd><named-content xmlns:xlink="http://www.w3.org/1999/xlink" content-type="order">Trichoptera</named-content></kwd><kwd><named-content xmlns:xlink="http://www.w3.org/1999/xlink" content-type="family">Sericostomatidae</named-content></kwd></kwd-group><mixed-citation publication-type="journal"><person-group><name><surname>Waringer</surname><given-names>Johann</given-names></name><name><surname>Malicky</surname><given-names>Hans</given-names></name></person-group><article-title>The larvae of <italic><tp:taxon-name><tp:taxon-name-part taxon-name-part-type="genus" reg="Sericostoma">Sericostoma</tp:taxon-name-part> <tp:taxon-name-part taxon-name-part-type="species" reg="bergeri">bergeri</tp:taxon-name-part></tp:taxon-name></italic> Malicky, 1973 and <italic><tp:taxon-name><tp:taxon-name-part taxon-name-part-type="genus" reg="Sericostoma">Sericostoma</tp:taxon-name-part> <tp:taxon-name-part taxon-name-part-type="species" reg="herakles">herakles</tp:taxon-name-part></tp:taxon-name></italic> Malicky, 1999 (<tp:taxon-name><tp:taxon-name-part taxon-name-part-type="order">Trichoptera</tp:taxon-name-part></tp:taxon-name>, <tp:taxon-name><tp:taxon-name-part taxon-name-part-type="family">Sericostomatidae</tp:taxon-name-part></tp:taxon-name>)</article-title><source>Zookeys</source><day>5</day><month>9</month><year>2017</year><volume>2017</volume><issue>695</issue><fpage>123</fpage><lpage>133</lpage><pub-id pub-id-type="doi">10.3897/zookeys.695.14531</pub-id></mixed-citation></tp:treatment-meta><tp:nomenclature><tp:taxon-name>
            <tp:taxon-name-part taxon-name-part-type="genus" reg="Sericostoma">Sericostoma</tp:taxon-name-part>
            <tp:taxon-name-part taxon-name-part-type="species" reg="bergeri">bergeri</tp:taxon-name-part>
          </tp:taxon-name><tp:taxon-authority>Malicky 1973</tp:taxon-authority></tp:nomenclature><tp:treatment-sec sec-type="description" id="SECID0EJKAC"><title>Description of the 5<sup>th</sup> instar larva.</title><p>
            <bold>Diagnosis.</bold> Pronotum with convex ventral border; anterolateral pronotal corner short and knob-like; with black comma-like marking on lateral protuberance; setal counts on abdominal dorsum IX 18–41.</p><p>
            <bold>Biometry.</bold> Body length of 5th instar larvae ranging from 16.0 to 17.5 mm, head width from 1.69 to 1.76 mm (n = 3).</p><p>
            <bold>Head</bold>. Head capsule roundish, dorsally medium to orange brown, posterolaterally and ventrally whitish; with slightly granulated surface and large, elongated, orange muscle <!--PageBreak-->attachment spots (Figs <xref ref-type="fig" rid="F1">1–3</xref>). Distinct whitish spade-like patch present around each eye (Fig. <xref ref-type="fig" rid="F1">3</xref>). With ridge extending from posterodorsal corner of white spade-like ring around each eye (Fig. <xref ref-type="fig" rid="F1">3</xref>) to anterior parietal margin where ridge creates an inwardly-bending groove bearing the antenna (Fig. <xref ref-type="fig" rid="F1">1</xref>, arrow). Frontoclypeus with shallow central constriction; a shallow secondary constriction situated subapically near anterior border (Fig. <xref ref-type="fig" rid="F1">1</xref>). Head capsule with complete set of 18 pairs of primary setae: 10 dorsal and 2 ventral primary setae on each parietal, 6 pairs of primary setae on frontoclypeus. Labrum medium brown, narrowly rectangular, with 6 pairs of primary setae. Submentum separating the genae incompletely, broadly shield-shaped, light brown, with darker brown rectangular anterior sclerotization (Fig. <xref ref-type="fig" rid="F1">2</xref>). Mandibles blackish brown, of shredder type, with 4 terminal teeth (Fig. <xref ref-type="fig" rid="F1">2</xref>).</p><fig id="F1" position="float" orientation="portrait"><label>Figures 1–5.</label><caption><p>
                <italic><tp:taxon-name><tp:taxon-name-part taxon-name-part-type="genus" reg="Sericostoma">Sericostoma</tp:taxon-name-part> <tp:taxon-name-part taxon-name-part-type="species" reg="bergeri">bergeri</tp:taxon-name-part></tp:taxon-name></italic> Malicky, 1973, final instar larva. <bold>1</bold> Head, dorsal view (arrow: antenna) <bold>2</bold> Head, ventral view <bold>3</bold> Head and pronotum, right lateral view (arrow: anterolateral corner of pronotum) <bold>4</bold> Detail of pronotum (right lateral) showing small and knoblike anterolateral corner (white circle) and curved ventral outline (black dots) <bold>5</bold> Head, thorax and abdominal segment I, dorsal. Scale bars: 1 mm.</p></caption><graphic xmlns:xlink="http://www.w3.org/1999/xlink" xlink:href="zookeys-695-123-g001.jpg" position="float" orientation="portrait" xlink:type="simple" id="oo_154007.jpg"/></fig><p>
            <bold>Thorax.</bold> Pronotum dark brown (Fig. <xref ref-type="fig" rid="F1">5</xref>), in some specimens slightly paler on posterior half (Fig. <xref ref-type="fig" rid="F1">3</xref>). Without transverse ridge present in other caddisfly taxa (e.g., <tp:taxon-name><tp:taxon-name-part taxon-name-part-type="subfamily">Limnephilinae</tp:taxon-name-part></tp:taxon-name>), heavily sclerotized, with anterolateral corner creating a tiny, knob-like projection (Fig. <xref ref-type="fig" rid="F1">4</xref>, white circle). The two pronotal plates mesially meeting in a narrow, straight suture; surface smooth (Fig. <xref ref-type="fig" rid="F1">5</xref>). Ventral pronotal margin curved (Fig. <xref ref-type="fig" rid="F1">4</xref>, dotted line). Each pronotal half covered by 223–235 setae concentrated on anterior pronotal section. Anterior pronotal margin with row of pale, curved setae (Fig. <xref ref-type="fig" rid="F1">3</xref>). Anterior process of propleuron long and corniform (Fig. <xref ref-type="fig" rid="F2">7</xref>, arrow). Mesodorsum covered by 4 sclerotized plates (2 large central, 2 small lateral), anterior border medium brown, with oval, pale muscle attachment spots, posterior section whitish, with brown muscle attachment spots (Fig. <xref ref-type="fig" rid="F1">5</xref>); suture between central and lateral plates inconspicuous (Fig. <xref ref-type="fig" rid="F2">6</xref>, arrows). Setal counts per central sclerite are 64–72 in anterior group and 25–30 in posterior group; lateral sclerite with 49–57 dark setae (Fig. <xref ref-type="fig" rid="F2">6</xref>).</p><fig id="F2" position="float" orientation="portrait"><label>Figures 6–11.</label><caption><p>
                <italic><tp:taxon-name><tp:taxon-name-part taxon-name-part-type="genus" reg="Sericostoma">Sericostoma</tp:taxon-name-part> <tp:taxon-name-part taxon-name-part-type="species" reg="bergeri">bergeri</tp:taxon-name-part></tp:taxon-name></italic> Malicky, 1973, final instar larva. <bold>6</bold> Right anterolateral section of mesonotum (arrow: suture between central and lateral mesonotal sclerite; cs: central sclerite; ls: lateral sclerite) <bold>7</bold> Right foreleg, posterior face (arrow: propleuron, anterior process) <bold>8</bold> Right midleg, posterior face <bold>9</bold> Right hind leg, posterior face <bold>10</bold> Metanotum and abdominal segment I, right lateral (arrow: lateral protuberance with black, comma-like marking dorsally of lateral protuberance seta) <bold>11</bold> Abdominal sternum I (arrows: single sa1 setae; lp: lateral protuberance seta). Scale bars: 1 mm.</p></caption><graphic xmlns:xlink="http://www.w3.org/1999/xlink" xlink:href="zookeys-695-123-g002.jpg" position="float" orientation="portrait" xlink:type="simple" id="oo_154008.jpg"/></fig><p>Prosternal sclerites and prosternal horn lacking. Metadorsum covered by colourless and barely visible weak sclerites arranged in 2 parallel transverse bands. Setal counts per sclerite are 27–35 setae in anterior group, 40–46 setae in posterior group (Fig. <xref ref-type="fig" rid="F1">5</xref>).</p><p>Legs medium to light brown (Figs <xref ref-type="fig" rid="F2">7–9</xref>). Foreleg short and stout, femur distally enlarged and flattened, thereby creating an edge interacting with tibia when bent inwards (Fig. <xref ref-type="fig" rid="F2">7</xref>). Coxa with ventral group of long black setae, trochanter with dense ventral brush of pale, flexible setae. Dorsal edge of femur with large groups of dark setae. Tibia with groups of long dark dorsal and ventral setae and with pale apical spine. Strong tarsal claw sickle-shaped, with stout pale basal spine. Midleg much more slender, coxa weakly sclerotized, femur not enlarged. Hind leg even more slender, tarsal claw elongated, setation less than in other legs (Figs <xref ref-type="fig" rid="F2">7–9</xref>).</p><p>
            <bold>Abdomen.</bold> Abdominal segment I with 2 flat, oblique lateral and 1 low, inconspicuous dorsal protuberances (Fig. <xref ref-type="fig" rid="F2">10</xref>); setation consisting of 1 pair of ventral <italic>sa</italic>1 setae (Fig. <xref ref-type="fig" rid="F2">11</xref>, arrows) and 1 lateral protuberance seta per side (Fig. <xref ref-type="fig" rid="F2">11</xref> lp). With black comma-like marking on lateral protuberance (Fig. <xref ref-type="fig" rid="F2">10</xref>, arrow). Gills consisting of tiny single (rarely double or triple) filaments and in presegmental position only. Dorsal gills present at most from abdominal segment I to VI, ventral gills from segment II to VII and lateral gills from II to III. Lateral fringe lacking; however, with lateral rows of tiny serrate lamellae on each side of abdominal segments III to VII (Fig. <xref ref-type="fig" rid="F3">12</xref>), and with row of forked lamellae on each side of segment VIII (Fig. <xref ref-type="fig" rid="F3">13</xref>).</p><p>Dorsal sclerite of abdominal segment IX lacking, soft cuticle with 18–41 black setae of almost equal length on posterodorsal border (Figs <xref ref-type="fig" rid="F3">14</xref>, 15pds). Dorsum of each anal proleg with cluster of 35–45 black setae (Figs <xref ref-type="fig" rid="F3">14</xref>, <xref ref-type="fig" rid="F3">15</xref> aps). Lateral sclerite of anal proleg with 28–35 black setae of varying length (Fig. <xref ref-type="fig" rid="F3">14</xref> ls). Anal proleg claw with sharply angled crook and dorsal accessory hook (Fig. <xref ref-type="fig" rid="F3">14</xref>, arrow).</p><p>
            <bold>Larval case.</bold> Cylindrical, tapering, curved, made of flat sandgrains of approximately uniform size, neatly arranged in a puzzle-like pattern, thereby creating a rather smooth surface (Fig. <xref ref-type="fig" rid="F3">16</xref>). Case length 15.7 to 17.6 mm, anterior width 3.3 to 4.1 mm, posterior width 2.6 to 2.8 mm (n= 3). Foramen posterior partly closed by a slightly conical, translucent silken membrane with round central hole 0.61 mm in diameter (Fig. <xref ref-type="fig" rid="F3">17</xref>).</p><fig id="F3" position="float" orientation="portrait"><label>Figures 12–19.</label><caption><p>
                <bold>12–17</bold> <italic><tp:taxon-name><tp:taxon-name-part taxon-name-part-type="genus" reg="Sericostoma">Sericostoma</tp:taxon-name-part> <tp:taxon-name-part taxon-name-part-type="species" reg="bergeri">bergeri</tp:taxon-name-part></tp:taxon-name></italic> Malicky, 1973, final instar larva <bold>12</bold> Abdominal segment V, posterior section, left lateral, showing row of serrate lamellae <bold>13</bold> Abdominal segment VIII, anterior section, left lateral, showing row of forked lamellae <bold>14</bold> Tip of abdomen, right lateral (aps: setae on dorsum of anal proleg; ls: setae on lateral sclerite; pds: setae on posterodorsal border of abdominal dorsum IX; arrow: anal claw) <bold>15</bold> Tip of abdomen, dorsal (aps: setae on dorsum of anal proleg; pds: setae on posterodorsal border of abdominal dorsum IX) <bold>16</bold> Larval case, right lateral <bold>17</bold> Larval case, foramen posterior, reduced in diameter by silk membrane <bold>18–19</bold> <italic><tp:taxon-name><tp:taxon-name-part taxon-name-part-type="genus" reg="Sericostoma">Sericostoma</tp:taxon-name-part> <tp:taxon-name-part taxon-name-part-type="species" reg="herakles">herakles</tp:taxon-name-part></tp:taxon-name></italic> Malicky, 1999, final instar larva. <bold>18</bold> Head, ventral view <bold>19</bold> Detail of pronotum (right lateral) showing conically prolonged and pointed anterolateral corner (white circle) and curved ventral outline (black dots). Scale bars: 1 mm (except <bold>12, 13</bold>: 0.5 mm).</p></caption><graphic xmlns:xlink="http://www.w3.org/1999/xlink" xlink:href="zookeys-695-123-g003.jpg" position="float" orientation="portrait" xlink:type="simple" id="oo_154009.jpg"/></fig></tp:treatment-sec></tp:taxon-treatment>
