# Supplementary material for: The larvae of Sericostoma bergeri Malicky, 1973 and Sericostoma herakles Malicky, 1999 (Trichoptera, Sericostomatidae)
Source: Zookeys. 2017 Sep 5;(695):123–33. doi: 10.3897/zookeys.695.14531 (PMC5673838; doi:10.3897/zookeys.695.14531)
Supplement: XML Treatment for Sericostoma herakles [file zookeys.695.14531-treatment2.xml]

<!DOCTYPE tp:taxon-treatment
  PUBLIC "-//TaxonX//DTD Taxonomic Treatment Publishing DTD v0 20100105//EN" "tax-treatment-NSO.dtd">
<tp:taxon-treatment xmlns:tp="http://www.plazi.org/taxpub"><tp:treatment-meta><kwd-group><label>Taxon classification</label><kwd><named-content xmlns:xlink="http://www.w3.org/1999/xlink" content-type="kingdom">Animalia</named-content></kwd><kwd><named-content xmlns:xlink="http://www.w3.org/1999/xlink" content-type="order">Trichoptera</named-content></kwd><kwd><named-content xmlns:xlink="http://www.w3.org/1999/xlink" content-type="family">Sericostomatidae</named-content></kwd></kwd-group><mixed-citation publication-type="journal"><person-group><name><surname>Waringer</surname><given-names>Johann</given-names></name><name><surname>Malicky</surname><given-names>Hans</given-names></name></person-group><article-title>The larvae of <italic><tp:taxon-name><tp:taxon-name-part taxon-name-part-type="genus" reg="Sericostoma">Sericostoma</tp:taxon-name-part> <tp:taxon-name-part taxon-name-part-type="species" reg="bergeri">bergeri</tp:taxon-name-part></tp:taxon-name></italic> Malicky, 1973 and <italic><tp:taxon-name><tp:taxon-name-part taxon-name-part-type="genus" reg="Sericostoma">Sericostoma</tp:taxon-name-part> <tp:taxon-name-part taxon-name-part-type="species" reg="herakles">herakles</tp:taxon-name-part></tp:taxon-name></italic> Malicky, 1999 (<tp:taxon-name><tp:taxon-name-part taxon-name-part-type="order">Trichoptera</tp:taxon-name-part></tp:taxon-name>, <tp:taxon-name><tp:taxon-name-part taxon-name-part-type="family">Sericostomatidae</tp:taxon-name-part></tp:taxon-name>)</article-title><source>Zookeys</source><day>5</day><month>9</month><year>2017</year><volume>2017</volume><issue>695</issue><fpage>123</fpage><lpage>133</lpage><pub-id pub-id-type="doi">10.3897/zookeys.695.14531</pub-id></mixed-citation></tp:treatment-meta><tp:nomenclature><tp:taxon-name>
            <tp:taxon-name-part taxon-name-part-type="genus" reg="Sericostoma">Sericostoma</tp:taxon-name-part>
            <tp:taxon-name-part taxon-name-part-type="species" reg="herakles">herakles</tp:taxon-name-part>
          </tp:taxon-name><tp:taxon-authority>Malicky, 1999</tp:taxon-authority></tp:nomenclature><tp:treatment-sec sec-type="description" id="SECID0EGFAE"><title>Description of the 5<sup>th</sup> instar larva.</title><p>
            <bold>Diagnosis.</bold> Pronotum with convex ventral border; anterolateral pronotal corner conically prolonged and pointed; with black comma-like marking on lateral protuberance; setal counts on abdominal dorsum IX 18–41.</p><p>
            <bold>Biometry.</bold> Body length of 5th instar larva 13.7 mm, head width 1.93 mm (n = 1). All morphological characters identical to those of <italic><tp:taxon-name><tp:taxon-name-part taxon-name-part-type="genus" reg="Sericostoma">S.</tp:taxon-name-part> <tp:taxon-name-part taxon-name-part-type="species" reg="bergeri">bergeri</tp:taxon-name-part></tp:taxon-name></italic> except as noted below.</p><p>
            <bold>Head</bold>. Head capsule dorsally medium brown, whitish coloration on ventral section of parietalia restricted to small oval patches (Fig. <xref ref-type="fig" rid="F3">18</xref>).</p><p>
            <bold>Thorax.</bold> Pronotum with convex ventral border (Fig. <xref ref-type="fig" rid="F3">19</xref>); anterolateral pronotal corner conically prolonged and pointed (Fig. <xref ref-type="fig" rid="F3">19</xref>, white circle). Each pronotal half covered by 190-220 setae concentrated on anterior pronotal section. Sclerotized plates on mesodorsum creamish white to light brown, with oval, pale muscle attachment spots. Setal counts per central sclerite are 69–85 in anterior group and 25–30 in posterior group; lateral sclerite with 57-80 dark setae. Setal counts per metanotal sclerite are 27–35 setae in anterior group, 50–65 setae in posterior group.</p><p>
            <bold>Abdomen.</bold> Lateral sclerite of anal proleg with 35–42 black setae of varying length.</p><p>
            <bold>Larval case.</bold> Case length 15.2 mm, anterior width 3.5 mm, posterior width 2.3 mm (n= 1).</p></tp:treatment-sec><tp:treatment-sec><!--Section generated to contain objects referenced in tp:taxon-treatment.--><fig id="F3" position="float" orientation="portrait"><label>Figures 12–19.</label><caption><p>
                <bold>12–17</bold> <italic><tp:taxon-name><tp:taxon-name-part taxon-name-part-type="genus" reg="Sericostoma">Sericostoma</tp:taxon-name-part> <tp:taxon-name-part taxon-name-part-type="species" reg="bergeri">bergeri</tp:taxon-name-part></tp:taxon-name></italic> Malicky, 1973, final instar larva <bold>12</bold> Abdominal segment V, posterior section, left lateral, showing row of serrate lamellae <bold>13</bold> Abdominal segment VIII, anterior section, left lateral, showing row of forked lamellae <bold>14</bold> Tip of abdomen, right lateral (aps: setae on dorsum of anal proleg; ls: setae on lateral sclerite; pds: setae on posterodorsal border of abdominal dorsum IX; arrow: anal claw) <bold>15</bold> Tip of abdomen, dorsal (aps: setae on dorsum of anal proleg; pds: setae on posterodorsal border of abdominal dorsum IX) <bold>16</bold> Larval case, right lateral <bold>17</bold> Larval case, foramen posterior, reduced in diameter by silk membrane <bold>18–19</bold> <italic><tp:taxon-name><tp:taxon-name-part taxon-name-part-type="genus" reg="Sericostoma">Sericostoma</tp:taxon-name-part> <tp:taxon-name-part taxon-name-part-type="species" reg="herakles">herakles</tp:taxon-name-part></tp:taxon-name></italic> Malicky, 1999, final instar larva. <bold>18</bold> Head, ventral view <bold>19</bold> Detail of pronotum (right lateral) showing conically prolonged and pointed anterolateral corner (white circle) and curved ventral outline (black dots). Scale bars: 1 mm (except <bold>12, 13</bold>: 0.5 mm).</p></caption><graphic xmlns:xlink="http://www.w3.org/1999/xlink" xlink:href="zookeys-695-123-g003.jpg" position="float" orientation="portrait" xlink:type="simple" id="oo_154009.jpg"/></fig></tp:treatment-sec></tp:taxon-treatment>
